# Supplementary material for: Study on biosynthesis pathway and accumulation mechanism of the dihydrochalcones in Lithocarpus litseifolius
Source: Hortic Res. 2026 Feb 27;13(6):uhag061. doi: 10.1093/hr/uhag061 (PMC13249509; doi:10.1093/hr/uhag061)
Supplement: Web_Material_uhag061 [file web_material_uhag061.zip]

Archive with 1 entries (1 files):
- Supplementary files_revision marked.docx
